# Supplementary material for: Plant-insect interactions patterns in three European paleoforests of the late-Neogene—early-Quaternary
Source: PeerJ. 2018 Jun 20;6:e5075. doi: 10.7717/peerj.5075 (PMC6015487; doi:10.7717/peerj.5075)
Supplement: Supplemental Information 10 [file peerj-06-5075-s010.xlsx]

## Sheet: Data
ID	Galling	Mining	Margin	Hole	Skeletonization	Surface	P&S	Undamaged
Acer_cappadocicum	0.125	0	0.0833333	0.208333	0.0416667	0.0416667	0	0.5
Acer_integerrimum	0.0841121	0.0186916	0.196262	0.383178	0.149533	0.00934579	0.046729	0.299065
Acer_laetum	0.0735294	0.0147059	0.102941	0.161765	0.176471	0.0147059	0	0.544118
Acer_monspessulanum	0.181818	0	0.0606061	0.242424	0.151515	0.030303	0	0.454545
Acer_paleosaccharinum	0.16	0.04	0.16	0.28	0.2	0	0	0.32
Aesculus_hippocastanum	0.0434783	0	0.217391	0.130435	0.0434783	0.0434783	0.0434783	0.521739
Alnus_serrulata	0.0263158	0	0.157895	0.315789	0.0526316	0	0.0263158	0.447368
Alnus_spaethii	0.106061	0.0151515	0.0454545	0.287879	0	0.0151515	0.0151515	0.560606
Betula_alnoides_subsp_luminifera	0.0357143	0	0.107143	0.321429	0.0357143	0	0	0.5
Betula_lenta	0.09375	0	0.03125	0.421875	0.0625	0	0	0.4375
Betula_maximowicziana	0.0853659	0.00609756	0.0304878	0.371951	0.0487805	0.0243902	0.0304878	0.481707
Betula_pendula	0.0454545	0	0.0454545	0.318182	0.0454545	0.0454545	0	0.545455
Betula_pubescens	0.0555556	0.0277778	0.166667	0.25	0.0833333	0	0	0.444444
Betula_sp1	0	0	0.172414	0.241379	0.103448	0	0.0344828	0.448276
Carpinus_betulus	0.0578035	0.00578035	0.0520231	0.242775	0.0751445	0.00578035	0.00578035	0.595376
Carpinus_grandis	0.0454545	0	0.0852273	0.301136	0.0397727	0.0113636	0.00568182	0.551136
Carpinus_orientalis	0.0631068	0.0145631	0.092233	0.23301	0.0145631	0.0145631	0.00970874	0.61165
Carpinus_sp1	0.0333333	0	0.0333333	0.266667	0.1	0.0333333	0	0.566667
Carya_cf_Pterocarya	0.0344828	0.0172414	0.258621	0.310345	0.0517241	0.0172414	0	0.448276
Carya_minor	0.0777778	0	0.177778	0.233333	0.111111	0.0222222	0.0111111	0.466667
cf_Magnolia	0.184211	0.0526316	0.0526316	0.157895	0.289474	0.0263158	0	0.315789
cf_Magnolia_sp1	0.107438	0.0247934	0.0743802	0.198347	0.157025	0.00826446	0	0.479339
cf_Magnolia_sp2	0.148148	0.0617284	0.148148	0.160494	0.0864198	0.0123457	0	0.493827
cf_Toona	0.0615385	0.0153846	0.169231	0.276923	0.0615385	0.0615385	0.0153846	0.461538
Crataegus_meischneri	0.0740741	0	0	0.148148	0.0740741	0.037037	0.0740741	0.592593
Fagus_cf_pliocenica	0.0681818	0.0454545	0.0909091	0.295455	0.136364	0.0454545	0.0227273	0.454545
Fagus_grandifolia	0.06	0.01	0.14	0.32	0.15	0	0.02	0.43
Fagus_sylvatica	0.0673953	0.00910747	0.0765027	0.302368	0.112933	0.00910747	0.010929	0.508197
Juglans_sieboldiana	0.0416667	0	0.0833333	0.125	0.0416667	0.0416667	0	0.666667
Malus_pulcherrima	0.0847458	0.0169492	0.0338983	0.288136	0.0847458	0.101695	0.0508475	0.474576
Parrotia_persica	0.133462	0.108317	0.098646	0.263056	0.257253	0.032882	0.00967118	0.288201
Populus_populina	0	0	0.0434783	0.217391	0.130435	0	0	0.652174
Populus_tremula	0.0694444	0	0.138889	0.263889	0.111111	0.0277778	0	0.5
Populus_willershausensis	0.0952381	0	0.047619	0.285714	0.15873	0	0.015873	0.507937
Prunus_mahaleb	0	0	0.131579	0.263158	0.105263	0.0789474	0.0263158	0.5
Quercus_castaneaefolia	0.0740741	0	0.037037	0.333333	0.0740741	0	0	0.518519
Quercus_iberica	0.0178571	0	0.107143	0.375	0.0535714	0	0.0178571	0.5
Quercus_libani	0.0277778	0	0.111111	0.194444	0.111111	0	0.0277778	0.611111
Quercus_macranthera	0	0	0.0632911	0.417722	0.101266	0.0126582	0.0126582	0.481013
Quercus_praecastaneaefolia	0.0384615	0	0.0769231	0.307692	0.0769231	0	0.0384615	0.461538
Quercus_praeerucifolia	0.0807453	0.00310559	0.0745342	0.232919	0.139752	0.00621118	0.015528	0.521739
Quercus_roburoides	0.166667	0	0.111111	0.351852	0.12963	0	0	0.388889
Sorbus_domestica	0.0294118	0.0147059	0.147059	0.191176	0.0735294	0.0294118	0.0147059	0.602941
Sorbus_gabbrensis	0.0384615	0	0.115385	0.230769	0.0961538	0.0384615	0.0384615	0.538462
Tilia_cf_savania	0.0425532	0	0.0851064	0.468085	0.212766	0.0638298	0	0.255319
Tilia_saportae	0.0606061	0.0606061	0.181818	0.515152	0.212121	0.030303	0.030303	0.242424
Ulmus_campestris	0.0888889	0.0222222	0.133333	0.4	0.155556	0.0222222	0	0.355556
Ulmus_carpinifolia	0.0531915	0.0212766	0.117021	0.414894	0.191489	0.0319149	0.0106383	0.287234
Zelkova_caprinifolia	0.0357143	0	0.178571	0.25	0.107143	0.0357143	0	0.464286
Zelkova_ungeri	0.0516878	0.00421941	0.0864979	0.227848	0.120253	0.0137131	0.00527426	0.550633
Zelkova_zelkovifolia	0.111111	0.0123457	0.0493827	0.160494	0.148148	0.0123457	0	0.54321

## Sheet: Significant
PC	Eigenvalue	% variance
1	0.0154987	56.393
2	0.00570935	20.774
3	0.00343556	12.5
4	0.00143846	5.2339
5	0.000671058	2.4417
6	0.000298561	1.0863
7	0.000243091	0.88449
8	0.000188794	0.68693

## Sheet: Axes
	PC 1	PC 2	PC 3	PC 4	PC 5	PC 6	PC 7	PC 8
Galling	0.09142	0.37345	-0.29014	-0.71985	0.25429	0.24916	-0.12456	0.32794
Mining	0.075289	0.1441	0.0014534	-0.038999	-0.018019	0.20226	0.96383	-0.043019
Margin	0.13057	0.062667	0.89822	-0.032823	0.2539	0.24068	-0.058508	0.21292
Hole	0.52837	-0.73086	-0.19715	0.015298	0.21173	0.24126	0.031554	0.20864
Skeletonization	0.30267	0.49468	-0.23751	0.66722	0.25179	0.19408	-0.096109	0.22756
Surface	0.0069908	0.018912	0.0057808	0.028734	-0.72982	0.6636	-0.15296	0.048327
P&S	-0.0050007	-0.024937	0.039024	0.039772	-0.36536	-0.43321	0.12599	0.81192
Undamaged	-0.77335	-0.23665	-0.11037	0.17716	0.31015	0.33938	0.050976	0.29733
